# Supplementary material for: Warfarin use and vestibular dysfunction insights from NHANES data, network pharmacology, Mendelian randomization, and molecular docking
Source: Sci Rep. 2025 Apr 6;15:11748. doi: 10.1038/s41598-025-96681-5 (PMC11973179; doi:10.1038/s41598-025-96681-5)
Supplement: Supplementary file 2 — Supplementary Material 2 [file 41598_2025_96681_MOESM2_ESM.xls]

## Sheet: Supplementary Material 1
Supplementary material 1: warfarin drug related genes
NQO1
GPR35
PCSK7
MAPK1
PIM1
CDC7
AKR1B1
LDHA
CFTR
KDR
NOS2
HSD17B3
IGF1R
FGFR1
SHBG
GPR55
GPR18
FLT3
JAK1
JAK2
CDK2
TYK2
PLCG2
CNR1
CDK9 CCNT1
CYP2C9
BCL2A1
PTGS2
AKT1
EIF2AK3
PRKDC
CHEK1
EPHX2
LRRK2
KMT5A
CDC25C
CDC25A
CDC25B
PIK3CA PIK3R1
MYLK
PYGL
PLK1
PIK3CD
PIK3CB
PDE9A
PLK3
EGFR
MALT1
ADORA2A
ADORA2B
ADORA3
TNNC1 TNNT2 TNNI3
ITGB7 ITGA4
SRC
IMPDH2
PTGS1
MAPK8
MAPK9
GSK3B
CA9
CHRM2
CHRM1
CASP3
CASP7
CASP1
ALPL
CCKBR
ALDH3A1
BACE1
WNT3A
MMP13
SIRT2
TNKS2
METAP2
CNR2
CHRM4
CHRM5
CHRM3
HMOX1
KDM5C
KDM4B
KDM5B
MKNK1
KDM4A
IRAK4
PFKFB4 PFKFB3
PARP1
AOC3
CLK4
PDE1C
PARP3
DRD4
GRK2
MIF
TACR1
ASAH1

## Sheet: Supplementary Material 2
Supplementary material 2: vestibular dysfunction related genes
NF2
RYR2
SLC26A4
ESPN
KCNJ10
CDH23
FOXI1
TRDN
MYO7A
SLC19A3
LOC123956210
SLC26A4-AS1
USH2A
PCDH15
USH1C
CASQ2
TPK1
RFC1
COCH
CACNA1D
USH1G
SCN5A
ADGRV1
WHRN
CIB2
CLRN1
SFTA3
GJB2
PTPRQ
BDNF-AS
RRM2B
OTOG
ARSG
CAMTA1
HARS1
TP53
MYO15A
PDZD7
BSND
FBN1
IL6
POLG
LMNA
TNF
NOS3
TMC1
C10orf105
ELF2
BDNF
MT-TS2
ACE
CDH23-AS1
XRCC4
CACNA1A
SMARCB1
LOC111982869
BBS1
USH2A-AS1
OTOF
APOE
DIAPH1
MAPT
PPARG
MIR21
SOD2-OT1
MT-RNR1
ALMS1
GJB6
CEP78
CRP
LOC100506071
SNCA
ANK2
GRXCR1
PRKN
PRPH2
OTOA
OTOGL
CLRN1-AS1
LZTR1
SOD1
APP
CHD7
MYO1H
INS
AKT1
NF1
TGFB1
TTN
STRC
IL1B
FAS
MECP2
USH1K
CBS
MYBPC3
ECE1
SDHB
ISCA2
EYA1
WFS1
USH1H
KARS1
MIR34A
LOC105378311
ELP1
IL10
LHFPL5
ALB
OTOP1
KCNE1
GJB3
TECTA
MT-TL1
TG
IBA57
ERLIN2
NPPA
H19
CRB1
LETM1
CEP290
GBA1
NOTCH3
TWNK
CERNA3
CLIC5
TARDBP
TNNT2
SPG7
MYO6
SLC12A2
POU3F4
VWF
KCNQ4
SMAD5-AS1
MT-TS1
PEX6
TMPRSS3
USH1E
ATP6V1B1
SNAPC4
MIR30A
MIR132
POU4F3
MALAT1
GLA
ATP2B2
LRRK2
ATXN3
NOS2
MT-ND1
EDN1
PSEN1
PRNP
FXN
ZDHHC24
SCN1A
MEG3
CCDC40
EGFR
CEP250
MFN2
OTX2
ATXN2
SDHD
C9orf72
GFAP
USH2A-AS2
DNM1L
SOX10
COQ2
PGR-AS1
LOC122152296
MYH7
TTR
FUS
PJVK
TECTB
PRDM13
POLGARF
RET
VEGFA
F2
PNPT1
VCP
PRKAR1A
BBS10
GUCA1A
B2M
SLC6A4
THBD
LOC130000896
TNNI3
PROM1
MPV17
PSAP
CTNNB1
TREX1
SLC17A8
IGF1
TLR4
MIR10B
DES
TMC2
CALM1
MT-TK
TPRN
BRAF
FMR1
OPA1
CFTR
PI4KB
MIR183
KCNQ1
MT-ATP6
SLC26A5
ESR1
HLA-DRB1
BBS2
CASP3
MTHFR
CYCS
SIX1
BCS1L
MPZ
ABCC8
AFG3L2
PEX1
RPGR
BMP1
CABP4
DMD
NGF
TFAM
LINC01672
PEX26
PAX3
IFNG
PIK3CA
GRXCR2
LOXHD1
EML1
ANK3
TPM1
EZR
KCNA1
SLC6A3
S100B
FAM136A
UCHL1
NEFL
MT-ND5
PEX13
TH
HTT
KIF1A
NTRK1
SLC9B1
RPE65
COQ6
SPG11
AIFM1
NPC1
SCN2A
XRCC2
ATM
MT-CYB
KMT2D
KCNJ11
TNFRSF1A
PTEN
SLC25A4
GUCY2D
LARS2
SCN9A
TMX2-CTNND1
MYL2
CXCL8
STAT3
DICER1
SQSTM1
SETX
NTRK2
AR
SLC39A14
MTOR
CACNA1C
LMNB1
LOC130061627
NLRP3
MMP9
GUCA1ANB-GUCA1A
POLR1C
CEACAM16
DTNA
GDNF
SERPINC1
COMT
ERBB2
NARS2
ESRP1
PEX10
CAV1
ATXN8OS
NAGLU
LUC7L2
CSF1R
RPGRIP1
PMP22
OTOL1
CRX
NPHP4
XIST
AARS2
PARP1
ZFYVE26
TBC1D24
TULP1
CLRN2
HRAS
MT-ND4
TPO
TMIE
PDE6B
PEX16
FGF14
CYBB
TRIOBP
EPO
MSN
STUB1
AARS1
RNF170
PEX12
NEFH
PLAT
CD44
RDX
JAK2
ABCA4
SPAST
CALB2
COL11A2
GJA1
NFKB1
ATP13A2
TYMP
PEX5
MPO
CHAT
OFD1
DARS2
BBS4
FMC1
FMC1-LUC7L2
ACE2
TMEM132E
TRAF7
BCL2
ATRIP
ATRIP-TREX1
SLC12A3
SYNE1
TERC
SURF1
MERTK
HSD17B10
PLP1
EYA4
ACTC1
SNAP25
BBS12
ABHD12
SPP1
EPS8
CST3
PGR
PEX3
ANO10
GBA2
KIT
ALS2
PLA2G6
DGUOK
ATP1A2
CD40LG
PEX2
KCNH2
EPOR
EMSLR
NR3C2
NGFR
RHO
SDHA
GNAS
OPN1LW
FBXL4
HLA-DQB1
TBP
PDGFRA
CHCHD10
LDLR
MT-ND6
F3
SLC25A13
AQP2
CRYM
TYR
PDGFRB
CD4
KIF5A
ACTG1
MBP
ACO2
OPN1MW
PVALB
SUCLA2
SPTBN1
ABCC9
CALB1
SCO2
GALC
GCG
BRCA2
ITPR1
TTN-AS1
ADA2
RNASEH2C
JAG1
WT1
DBH
HARS2
PRDM16
ATXN7
PTPN22
CTSD
POLG2
LATS1
CNGB3
PLS1
AIPL1
GPHN
DOCK1
CLN3
NRG1
GJB1
THOC1
EYS
OPA3
FOXP1
FOXP3
PEX19
TK2
RPL36A-HNRNPH2
THBS1
FGF8
BBS5
SLC4A7
SLC26A7
SLC17A5
KRAS
NDUFV1
BRCA1
HIF1A
PPIP5K2
LYRM7
TRA-TGC7-1
ENG
PDGFB
EPB41
CYBA
FOS
CCND1
KCNMA1
NPC2
MYO3A
SMAD4
FLT1
CERKL
ATOH1
CD34
SLC19A2
CISD2
EDNRB
LYST
NDUFS4
MIR133B
RPGRIP1L
EDNRA
PANK2
DCDC2
MYD88
HNRNPA2B1
CDKN2A
ATXN1
PRRT2
PTPN11
NR4A2
SLC26A9
RELN
FGFR1
MYO5A
TET2
CTLA4
GLB1
GCH1
GDAP1
ANK1
HNRNPH2
JUP
GFM2
RLBP1
HSPA4
HNRNPA1
DRD2
COQ8A
IFT140
DNAH8
KCNJ2
GLI2
DPP4
MT-ND2
AHI1
MAPK8
GRIN1
OCRL
TNFRSF11B
SLC26A3
GFM1
FLI1
CDKN1A
FARS2
BAX
CACNA1F
MEFV
MT-ND3
SLC25A20
SLC33A1
MT-TW
GNB3
SLC26A2
FGF2
SLC52A2
SLC1A3
MDH2
PMM2
PEX14
CYP27A1
MIR96
RP1L1
LAMA2
ADAR
WWC1
HSD17B4
FSCN2
ENPP1
NKX2-5
ARSA
MT-ATP8
NDUFAF2
FASLG
C4A
LOC129994848
MMP2
SPTLC1
VIM
SACS
TUG1
PIK3CG
SLC4A1
SOD2
SYP
COL3A1
SPTBN2
HNF1A
BBS9
MYH9
LMX1A
CDHR1
TLX1NB
CSRP3
EIF2AK3
IFIH1
HSPD1
FA2H
RNASEH2A
PXN
PEX11B
ATXN10
GMPPA
PNPLA6
HGS
TIMP1
MIF
IRS1
PKD1
THPO
EIF2B1
CDH1
GRIN2A
P2RY12
CFAP410
KCNJ5
PCARE
SMPD1
MIR7-3HG
IAPP
RAF1
TIMM8A
NDUFS1
EIF2B2
RNASEH2B
RB1
F9
CP
MICOS13
MYH14
HTR1A
COL1A1
YARS2
PDSS1
ENO2
DKK1
TCHP
IQCB1
MIR221
OC90
CD274
SERAC1
ATP1A3
SLC26A1
ARG2
CCN2
CADM1
NDUFAF1
NOTCH2NLC
LCA5
CFAP418
SUFU
GNB1
GCK
PAX6
ATP6V0A4
ETV5
MT-TE
RYR1
ACHE
LAMP2
ERBB3
NUBPL
COL4A1
MITF
TTC8
CNGA3
REEP1
GNAT2
BBS7
TMPRSS4
APTX
CLN5
NFE2L2
AIP
PEX7
EXOSC3
CLRN3
LONP1
SMO
SIGMAR1
LGALS3
MECOM
ALDH18A1
OCLN
SAMHD1
SRD5A3
MAP2K1
HPRT1
SLC9A1
GLP1R
SSBP1
MOB1A
DUOX2
PHEX
TPP1
CAV3
NAGA
SLC26A6
LRAT
BMP4
KDM6A
ERCC6
EGR2
FDX2
IDUA
TNC
NHERF1
MT-TL2
SLC26A11
CYP3A4
KCND3
TTC19
HSPB1
SHH
CLDN11
PARS2
MKS1
LIPA
EIF2B4
PTGS2
NOP56
EPHB2
ABCA1
CREBBP
YARS1
LATS2
POLR3A
PRKCG
GMPPB
ERAL1
SCN1B
SPRED1
EPB41L3
TF
CAMK2G
APC
COX10
SAG
ERCC2
CACNA1B
IMPDH1
NCF1
TLR2
GJC2
CYP19A1
PTCH1
KCNQ2
CDH17
GATA3
STAT4
LRP2
VHL
NR3C1
NTF3
MAPK1
ABCB1
SUCLG1
CALM2
RAC2
AMOT
SLC2A2
MARS1
DMXL2
TUBB4A
CCDC50
CTXN3
CALCA
MT-TR
MT-TV
GRIA3
AMBP
TUBB
ELN
ELMOD1
SCN3A
IFT172
ATL1
GLRX5
BAMBI
ACOX1
MT-RNR2
MPL
FKRP
AVP
GRIA1
PITRM1
TRAPPC11
HMX2
IFNA1
RHOA
NRAS
DNAJC5
DNMT3A
SRC
DOLK
GCDH
DNAH5
SDCBP
SAV1
UBAP1
AQP4
TRAF6
ESR2
CATSPER2
F5
PDE6C
FGFR3
GLI3
SCN4B
DLAT
ERCC1
HTRA1
RAC1
MCOLN1
PTPRC
SLC5A6
MEN1
SH3TC2
VANGL1
CEP85L
MYO7B
PRKCB
GATA6
RDH11
RPS27A
FASTKD2
DNAJC19
COQ9
ADRB2
ATN1
RIPOR2
CYLD
HESX1
SMC1A
IDH1
GSTP1
MIR499A
LSM11
PIGA
GNAQ
SH2B3
HLA-B
SLC1A2
TOPORS
TMEM67
ARX
UMOD
NPHP1
GATA4
MAG
MET
CIB3
PPP2R2B
CYP7B1
RAB8A
EXT2
CRYAB
GRIA2
STAT5B
TMEM106B
LOC130066940
KIF1C
TFEB
CD27
RDH12
SREBF1
DNAJC14
TRPV1
HGF
WDR45
VEZT
AP3D1
IYD
PCSK9
USHBP1
ATCAY
QDPR
USP8
VRK1
TRE-TTC3-1
CASP9
GRIN2B
GRM1
MECR
SLC5A5
PAX8
DNAJC30
RASA1
CLPP
ATP5F1A
COQ5
PET100
TRIM8
SLC2A1
YAP1
CDKN2B-AS1
CNGB1
GIPC3
FSCN1
TMEM240
SLC5A7
VPS13D
SYNJ1
CSF1
ABCA12
NOTCH1
CACNB4
ABCA2
TMEM126A
TNFSF11
PMPCA
FOXP2
CXADR
EIF2B3
PRKAA2
DNMT1
MAP2
SPATA7
SCD
TACR3
CLCN6
CALR
KCNC3
BEST1
RARS2
AVPR2
ADM
SPART
TTPA
UCN
TMEM43
PDP1
SNRPN
ADRB1
LOC108663987
CIB1
PHYH
MIR181A1
HOXA1
MAP2K2
ZC3H12A
NDUFS7
RNF216
SCN8A
GJA5
CC2D2A
MKKS
SLC25A46
IFNB1
DUSP6
PRKAG2
LRTOMT
CARS2
NR2E3
FAM161A
VDR
NDUFAF5
ACTB
CUBN
GAD1
ATXN8
BACE1
POLR3B
ASCL1
GRIK2
CACNA1G
EPHA2
TNFRSF1B
IL12A
ROM1
TUBB3
EGFLAM
ELMOD3
PRPF31
CKB
FOXE1
KDR
TRPM4
GREB1L
TPH1
TGM6
IFT88
SRPX2
KL
ABCB7
BCOR
CCR1
HSPA8
H2AX
GSTZ1
OAT
ANKS4B
CLCNKB
ADSL
TP73
CYP17A1
IDS
ATP12A
MSRB3
CDHR5
CDHR2
PNMA2
BLVRB
SNORD15A
MAP3K7
AHSG
PRICKLE2
LOC126806252
COL4A3
KITLG
FH
SNX14
TUBG1
HSPG2
MEF2C
NOTCH2
PROKR2
KCNV2
HGSNAT
CALM3
FIP1L1
SMARCE1
EP300
LGI1
FGFR2
IGF1R
DNM1
SLC4A8
COX15
CBL
CIB4
IL17RD
COA5
TMEM63A
DNAH11
SLC7A14
DUOXA2
ATG5
LOC130067016
PIGQ
PIGN
MMACHC
GATA2
CHM
MAPK10
ASPA
BRAT1
GNB5
MED30
POU4F1
SOCS1
HTR3A
NDUFS2
PRPS1
PTH
RAB28
EPAS1
PLEKHG4
PROK2
GAN
CS
TIMP3
SEMA3E
ERCC8
RNASEH1
HOXB1
LHX3
HTR2C
VPS33A
KRTCAP3
EDN3
GAA
EGF
TRD-GTC9-1
CD8A
TOMM40
MGME1
KIF1B
TLR3
TBX1
UBE3A
EARS2
TOMT
FGF10
NIPBL
TIMM50
UBA5
MED12
CNBP
ALMS1-IT1
NES
TKT
LOC109504725
LRPPRC
TFRC
GSDME
NDNF
LNX1
ATAD3A
COL4A4
HNRNPK
NOX3
CDKN1B
PRTN3
SEBOX
ASL
COL4A2
TTBK2
WARS2
HIBCH
CX3CR1
ATP5F1E
SIL1
SLC20A2
MIR34C
LOC105371046
STXBP1
RTN4IP1
E2F4
SOX3
GPR161
SERPINB6
HDAC8
MYC
SLC52A3
AXIN1
CNTNAP2
SMPX
WNT5A
SNRNP200
IARS2
DCC
RNU4ATAC
SMARCA4
SCARB2
CCR5
GRK1
CYP2E1
SMN1
MYL3
NCF2
DEGS1
ATP8B1
PBX1
GRK7
NEUROD1
KIF7
SYNRG
ASS1
BMP8B
BMP8A
KIF13B
MARVELD1
SOX9
PAX2
POGZ
PRPF8
TMEM126B
NCAM1
LRIG2
MAP1B
ANOS1
FOXG1
CASK
IFNGR1
NADK2
HSPA5
CAPN1
MME
RPS20
MUC1
LAMB2
SIX5
NDUFS8
NALCN
APOH
DDB1
FOXL2
ADIPOR1
ECHS1
HEXB
ADAM17
MARS2
RAD21
ABCA7
NPM1
ATP5F1D
NEFM
FAR1
STX1A
KCNJ3
SI
LRRIQ1
MRE11
TANGO2
IFT74
L1CAM
PCYT1A
MLXIPL
PRPF3
KCNA2
EIF4G1
ERCC4
GLIS3
NR2F1
BMP7
FOCAD
CHRNA4
EMX2
NPR3
DAB1
OCA2
ATP6V1B2
NDRG1
FN1
DCAF1
ARSB
USP48
CKMT1B
FRAXA
MYO1A
NEU1
TRPV4
CLPB
NCF4
TMEM203
LOC130003092
LOC130003093
OASD
DLL1
GRM7
GHRHR
ASAH1
CHIT1
ABR
OSBPL2
KMT2B
SPRY4
RP1
GPRASP2
RPS19
ELP4
SAMD9L
IFT27
CACNA1H
MAPK3
CACNG2
SLC30A8
MPDU1
ARL6
GABRG2
MAK
KCNE2
FANCA
LINC-ROR
HDAC9
CABP2
EPHA4
SERPINA3
CACNA1S
IMPG2
MTRFR
KCNB1
SNORA75
DNAAF11
BECN1
PEX5L
FRMPD4
PLEKHG5
SEMA3A
SERPINI1
FLRT3
GUCA1B
MIR409
NRL
C11orf65
PDE6A
PRKCA
CTSA
HERC2
VSX1
RD3
CLDN14
DSE
ATP2B3
TGIF1
RS1
PPOX
GLUD1
PRICKLE2-AS1
AHR
HEXA
CNGA1
MSH2
LAMP1
MGAM
DCAF17
NOD2
TMTC4
WDR11
SCN3B
RAD51
ATF6
SLC9A6
GRIA4
REEP6
ATP8A2
TRMU
DDIT3
PRPF4
TGFB2
TFB1M
SOX2
NRP1
AIMP1
LTF
EPRS1
MYO1C
KDM5C
NDUFAF8
MYL4
RP9
ACTN4
HTR1D
BMP2
CNTLN
ALG2
RFX6
LOC102724058
USP7
LRBA
HS6ST1
CHRM2
MTFMT
SMC3
GUSB
EEF1A2
NYX
KMT2A
CASZ1
ZNF513
PRPF6
VLDLR
POLRMT
SPTB
B4GALNT1
NDUFS3
ATP4A
LZTFL1
UBR3
NEUROG1
IREB2
ADD3
GUF1
KLHL7
TSHR
KIAA0586
NSD1
SUN1
FOXRED1
DNAAF10
CSPP1
IVNS1ABP
SYT2
DNASE1
CEP19
AQP1
CHD2
SMN2
COPG2
CARD16
WDR19
ZP4
COL1A2
PRX
GAL
SDHC
AHSP
GALNS
ITPR3
HACE1
LIM2
MIR205
ESPNP
PEMT
CHRM3
GPSM2
LRRC56
NSD2
TBL1XR1
SLC26A8
SLC26A10P
RERE
OMP
GABRB3
ISL1
KCNA5
PLLP
ETFA
EFEMP1
RAB39B
SLC18A3
SPAG8
WNT1
KMT2C
TMEM218
RECQL4
DLG4
CLCC1
BANF1
NDUFA6
SGSH
MVK
CD68
FGF17
FEZF1
CCDC141
PDSS2
BTK
HMGA2
ALAD
ELOVL4
NDUFV2
NRTN
MBNL1
LIG4
MOCS1
POLR3K
RBM8A
CABIN1
TSPAN1
CLCN2
THRB
MORC2
CLCNKA
TINF2
GFER
HSPA9
PML
TAF1
S100A1
COL11A1
JPH3
DLX5
TRPA1
LMX1A-AS2
SCN2B
CPLANE1
TCF7L2
ZNF22
SLC13A5
VRTN
NAXE
ADRA1A
AGK
FLCN
EPG5
MIR206
CTSL
P2RX2
ERAP1
IL23R
CD164
P4HA2
MKI67
MRGPRX3
TMEM128
PPIG
LGALS4
FUCA1
MAN2B1
RNU7-1
MIR1-1
MIR493
CHRNB4
MOCS2
POU1F1
CACNA2D4
LINC01476
MPLKIP
TUBA1A
PRDX3
KRT84
NRM
CYYR1
KRTAP3-2
KRTAP2-3
PRR9
CTSC
ROCR
WWOX
EBP
NDUFB11
ARR3
TUBA1B
IL34
FKBP4
ARID1B
NUP155
PITRM1-AS1
LOC129994207
LOC129994208
SHANK3
ATXN3L
ERN1
SP1
LRP5
NDUFAF4
HNRNPH1
DAG1
TCTN2
DEPDC5
CISD1
COL2A1
XRCC1
ECD
TAT
ZNHIT2
UBAC2
NTNG2
MIR498
IGFBP2
SLITRK6
KCNN2
CD209
IL2RB
OGDHL
PLA2G2A
TKFC
DNMBP
GRID2
ARHGEF18
NXNL1
MED12L
SMARCA2
CD164L2
TMEM237
HIKESHI
GNAZ
RPIA
PGAP1
VPS41
TRN-GTT2-1
XBP1
NKX6-2
RNMT
LRP4
OGA
ITGB1
NTRK3
RARA
EEF2
COG4
PIGT
TTLL5
GRHL2
PDE6B-AS1
KLRC4
IL12A-AS1
MRPL12
TFAP2A
DIO2
DPYD
LOC126862402
DLST
MCCC1
DNAJB1
SHOC2
AP4E1
SLC9A7
DNA2
SLC25A11
NMNAT1
ALG8
SYNGAP1
ALG13
PHF3
GLRX
DZIP1L
BUB1B
GPX1
NDUFB9
EXOSC9
TUBB4B
VCPIP1
ELOVL1
SIX3
SDHAF1
PTGS1
FANCI
KCNJ13
CCDC28B
ST8SIA2
PITX2
MTPAP
PEPD
TBCD
SPEN
HAND2
TPH2
TMEM231
NDUFA1
SOX6
CPS1
PMP2
LOC101927157
RILPL1
REST
RXRA
PI4KA
IRF2BP2
SLC16A2
OSTM1
CYP1A2
XPNPEP3
ERVW-1
DPP6
RASSF1
MCM2
CHRNA9
NDUFA11
UNC80
NEDD4L
ZBTB16
PRKDC
FZD6
UGCG
CACNA2D2
WNT3A
CLPX
ADAM22
PSMC4
SATB1
AP3B2
SHANK2
IGHE
PYCR2
TP63
MYO5B
BAK1
TCOF1
RHOD
CHRM1
TJP2
HTR6
CASR
PCYT2
SOS1
SLC6A6
E2F1
TUFM
SDHAF2
EXT1
MTR
WARS1
WBP2
NTN1
PRKD1
NFIX
SRF
LINC01191
USP45
CUL3
ATF2
PIK3R5
UBC
SLC2A9
AGA
NUP62
MGMT
MYRIP
PCDH11X
CROCC
PRPF31-AS1
DNMT3B
ESRRB
MLH1
IFNAR1
TRIM32
SRY
APAF1
RNY3
HUWE1
USP9X
ZFYVE27
QARS1
NUP54
TNFRSF11A
ARL3
SLC25A24
ATPAF2
TMEM216
MED25
PPP3CA
GRSF1
FOXC1
GRB2
CLEC4M
ESPNL
CLCN1
GRM6
TIMMDC1
PNPO
LAMA1
BRD4
HID1
TRAK1
CYP1B1
HPDL
ALDH7A1
TDP1
MSMB
MSX1
KCNAB2
PHGDH
BCL2A1
RPSA
SYT14
SOST
CA2
NDUFS6
THRA
ALG3
FLG
CHKA
ATP1A1
MCPH1
MIR370
RFX1
PTCD3
KANK1
PDE1C
DNAJC3
CHD8
PLAA
CNNM2
FAT1
HOMER2
GJA8
SLC35A2
GP6
PCDH12
STX5
TCTN1
IVD
MRPS34
FURIN
ADGRG1
COPS5
CWF19L1
RNASET2
MAD1L1
TFB2M
CCER2
NOXO1
MYO1B
CACNA1E
WDR1
PLD3
NDUFB10
NKX2-6
GYPC
FLNB
SYT1
SLC12A5
CYFIP2
ACBD5
REPS1
PSMD7
TGFA
GNB1L
CFLAR
SCD5
STAMBP
PURA
NDUFB3
HMX3
MCIDAS
RARS1
TMOD4
TCTN3
GFRA1
PACS2
TKTL1
TKTL2
P2RY2
NTF4
H3-3A
DVL1
ANO1
SPTBN4
BCL2L11
TECRL
SLC12A6
PSMD14
GABRB2
IFI27
ERCC3
WNK3
NDUFAF3
CELSR1
SETD5
GABRA1
PAX5
ATXN7L1
ATXN7L2
INPP5E
INPP5K
PTF1A
WDR73
BCR
TRPC1
DCX
CEP192
GABRA2
ILDR1
GRIN2D
PBRM1
KCNN3
SZT2
GATA5
DHCR7
SLC6A5
WDPCP
NSFL1C
USP14
GABBR1
TBX20
GIPC1
SLC25A1
EIF4H
CLTC
DSTYK
WDR35
TMEM127
MIR4709
JAK1
POMGNT1
KRT14
TM2D1
CACNA2D1
SLC16A7
FGF13
CNR2
SLC16A1
UQCC3
HSPB2
NPTX1
CHUK
KIZ
LARGE1
TOGARAM1
BBIP1
FUT2
DYNLRB1
SCG2
GABRD
HK1
LOC108663985
SUN2
ATP5MK
RFX3
MIR671
MIR3064
GABRA5
HERC1
NDP
CHN1
GPAA1
KCNA3
S1PR2
CEP104
GNB4
CTNND1
SDCCAG8
MAX
P2RY4
SETD2
MINAR2
MBTPS2
WNT7A
MARVELD2
KDM1A
COL18A1
DPAGT1
NAA10
USP15
TIMM22
OTUD5
SLC39A8
TRPM1
RPL38
FBXO31
EXOSC8
JAM2
PANX1
GPR143
RAG1
FDXR
USP11
DAPK1
SLC12A1
ARV1
CEP120
POLR2F
MED23
CDKN2D
EXOSC5
MIR4523
FANCG
GABBR2
FANCD2
SPRY2
NFIC
CES1
PPP1R14A
ZNF462
TIMM10B
PDPN
HCN1
CHERP
THG1L
SEMA4A
GDF6
CNNM4
MMP14
ARMC9
HSPE1
CTBP2
RAP1A
ALG1
CHRNB2
DCAF8
USP4
SMARCC2
AGTPBP1
B9D2
B9D1
MICAL1
DMWD
LOXL2
CHRNA10
ERCC5
RBPJ
POLDIP2
RAD51C
HCCAT5
SNX10
HPS1
TMEM138
TPPP3
ZUP1
DHDDS
CRHR2
ATPAF1
TMPRSS5
IRF2BPL
BMPR1A
GTF2IRD1
NUS1
KCNE3
HPS6
UCHL5
RECK
PPIA
ITGA5
GBX2
PAX7
SLC24A5
NACC1
L2HGDH
CHST14
LOC126862864
TPCN2
EIF2S3
KAT6B
PHF6
CRKL
ST8SIA4
TNFRSF9
PLAU
EPHA1
LRRC51
SALL1
KCNK1
HHEX
DHX37
AP3B1
SPNS2
GAS2L2
SLC36A2
ZNF469
ALX4
NUMA1
CLIC6
SALL2
DNM3
MIR30C1
RAP1B
CD99
RAB10
ERV3-1
NHLH2
IER3IP1
UBE4B
PTHLH
KLHL15
MIR1-2
EPHX1
ARID1A
[truncated: 494 more rows]

## Sheet: Supplementary Material 3
Supplementary Material 3: Genes associated with overlapping effects of warfarin drugs and vestibular dysfunction
MAPK1
CFTR
KDR
NOS2
IGF1R
FGFR1
JAK1
JAK2
BCL2A1
PTGS2
AKT1
EIF2AK3
PRKDC
LRRK2
EGFR
SRC
IMPDH2
PTGS1
MAPK8
CHRM2
CHRM1
CASP3
BACE1
WNT3A
CNR2
CHRM3
KDM5C
PARP1
PDE1C
MIF
ASAH1

## Sheet: Supplementary Material 4
Supplementary Material 4: Strength of association for overlapping genes
node	node_degree
AKT1	20
CASP3	20
EGFR	20
PTGS2	18
PARP1	15
SRC	14
IGF1R	12
JAK2	12
KDR	12
MAPK1	12
MAPK8	11
FGFR1	10
JAK1	9
PRKDC	7
EIF2AK3	5
LRRK2	5
NOS2	5
PTGS1	5
WNT3A	5
BCL2A1	4
BACE1	3
CHRM2	3
MIF	3
CFTR	2
CHRM1	2
CHRM3	2
IMPDH2	2
ASAH1	1
CNR2	1
KDM5C	0
PDE1C	0

## Sheet: Supplementary Material 5
Supplementary material 5: Warfarin use and vestibular dysfunction relevant SNPs analysis of Mendelian randomization
SNP	effect_allele.exposure	other_allele.exposure	effect_allele.outcome	other_allele.outcome	beta.exposure	beta.outcome	eaf.exposure	eaf.outcome	remove	palindromic	ambiguous	id.outcome	chr.outcome	pos.outcome	pval.outcome	se.outcome	outcome	mr_keep.outcome	pval_origin.outcome	samplesize.exposure	pval.exposure	chr.exposure	se.exposure	pos.exposure	id.exposure	exposure	mr_keep.exposure	pval_origin.exposure	data_source.exposure	action	SNP_index	mr_keep	samplesize.outcome
rs111825439	G	C	G	C	0.00283349	0.0115573	0.0473281	0.0591914	FALSE	TRUE	FALSE	TU1FDb	19	706925	0.635312	0.0243691	outcome	TRUE	reported	337159	1.1e-06	19	0.000581426	706925	ukb-a-160	warfarin use	TRUE	reported	igd	2	1	TRUE	NA
rs1472476	T	C	T	C	0.00129022	-0.00177823	0.272124	0.220161	FALSE	FALSE	FALSE	TU1FDb	3	7010855	0.896928	0.0137269	outcome	TRUE	reported	337159	2.42e-06	3	0.000273662	7052542	ukb-a-160	warfarin use	TRUE	reported	igd	2	1	TRUE	NA
rs148838820	G	A	G	A	0.00427466	-0.00191994	0.0181747	0.0259085	FALSE	FALSE	FALSE	TU1FDb	3	157503469	0.957563	0.0360806	outcome	TRUE	reported	337159	2.62e-06	3	0.000909695	157221258	ukb-a-160	warfarin use	TRUE	reported	igd	2	1	TRUE	NA
rs150714424	C	T	C	T	0.00812691	-0.00187729	0.00516164	0.00749089	FALSE	FALSE	FALSE	TU1FDb	8	25541980	0.97749	0.0665321	outcome	TRUE	reported	337159	4.69e-06	8	0.00177509	25399496	ukb-a-160	warfarin use	TRUE	reported	igd	2	1	TRUE	NA
rs17665335	T	C	T	C	0.00571524	-0.0087446	0.0129152	0.022714	FALSE	FALSE	FALSE	TU1FDb	8	412939	0.820783	0.038601	outcome	TRUE	reported	337159	1.18e-07	8	0.00107916	362939	ukb-a-160	warfarin use	TRUE	reported	igd	2	1	TRUE	NA
rs1894692	A	G	A	G	-0.0095074	-0.0300654	0.978035	0.979999	FALSE	FALSE	FALSE	TU1FDb	1	169498416	0.46029	0.0407187	outcome	TRUE	reported	337159	3.17e-29	1	0.000847103	169467654	ukb-a-160	warfarin use	TRUE	reported	igd	2	1	TRUE	NA
rs1906615	T	G	T	G	0.00381679	0.00855985	0.193206	0.236235	FALSE	FALSE	FALSE	TU1FDb	4	110780642	0.522128	0.0133733	outcome	TRUE	reported	337159	4.98e-35	4	0.000309059	111701798	ukb-a-160	warfarin use	TRUE	reported	igd	2	1	TRUE	NA
rs2894211	A	C	A	C	0.00190212	-0.0107878	0.111746	0.106916	FALSE	FALSE	FALSE	TU1FDb	6	31359464	0.558513	0.0184389	outcome	TRUE	reported	337159	8.62e-07	6	0.000386533	31327241	ukb-a-160	warfarin use	TRUE	reported	igd	2	1	TRUE	NA
rs3781291	G	T	G	T	0.00152814	0.0188843	0.286667	0.294181	FALSE	FALSE	FALSE	TU1FDb	10	102406709	0.131803	0.0125308	outcome	TRUE	reported	337159	2.2e-08	10	0.000273077	104166466	ukb-a-160	warfarin use	TRUE	reported	igd	2	1	TRUE	NA
rs4240588	A	G	A	G	-0.00293283	-0.0271125	0.957688	0.938185	FALSE	FALSE	FALSE	TU1FDb	6	100711074	0.25097	0.0236173	outcome	TRUE	reported	337159	1.3e-06	6	0.000605969	101158950	ukb-a-160	warfarin use	TRUE	reported	igd	2	1	TRUE	NA
rs4253303	A	G	A	G	0.00151831	0.0239597	0.386313	0.440994	FALSE	FALSE	FALSE	TU1FDb	4	186252392	0.0365334	0.0114588	outcome	TRUE	reported	337159	1.26e-09	4	0.00025005	187173546	ukb-a-160	warfarin use	TRUE	reported	igd	2	1	TRUE	NA
rs4404097	A	G	A	G	0.00180829	0.0082127	0.147859	0.20244	FALSE	FALSE	FALSE	TU1FDb	16	72998133	0.562844	0.0141935	outcome	TRUE	reported	337159	1.44e-07	16	0.00034374	73032032	ukb-a-160	warfarin use	TRUE	reported	igd	2	1	TRUE	NA
rs4723414	G	T	G	T	-0.00356205	0.0325064	0.0252833	0.024296	FALSE	FALSE	FALSE	TU1FDb	7	35358516	0.379492	0.0369882	outcome	TRUE	reported	337159	4.81e-06	7	0.000778933	35398126	ukb-a-160	warfarin use	TRUE	reported	igd	2	1	TRUE	NA
rs550559	G	A	G	A	0.00268789	0.0630492	0.059023	0.0588485	FALSE	FALSE	FALSE	TU1FDb	1	170699968	0.00813748	0.0238253	outcome	TRUE	reported	337159	2.05e-07	1	0.000517437	170669109	ukb-a-160	warfarin use	TRUE	reported	igd	2	1	TRUE	NA
rs6556059	C	T	C	T	-0.00132557	-0.00320226	0.632063	0.696242	FALSE	FALSE	FALSE	TU1FDb	5	173218763	0.795859	0.0123778	outcome	TRUE	reported	337159	1.7e-07	5	0.000253474	172645766	ukb-a-160	warfarin use	TRUE	reported	igd	2	1	TRUE	NA
rs6838973	T	C	T	C	-0.00174619	-0.0172668	0.433925	0.502701	FALSE	FALSE	FALSE	TU1FDb	4	110844339	0.129582	0.0113916	outcome	TRUE	reported	337159	1.27e-12	4	0.000246001	111765495	ukb-a-160	warfarin use	TRUE	reported	igd	2	1	TRUE	NA
rs6879697	G	C	G	C	-0.00177878	-0.0113024	0.888074	0.884512	FALSE	TRUE	FALSE	TU1FDb	5	12430840	0.526618	0.0178503	outcome	TRUE	reported	337159	4.03e-06	5	0.000385862	12430952	ukb-a-160	warfarin use	TRUE	reported	igd	2	1	TRUE	NA
rs7140396	A	G	A	G	0.00149037	-5.48e-05	0.271547	0.390988	FALSE	FALSE	FALSE	TU1FDb	14	32514611	0.996262	0.0116976	outcome	TRUE	reported	337159	5.53e-08	14	0.000274298	32983817	ukb-a-160	warfarin use	TRUE	reported	igd	2	1	TRUE	NA
rs71450391	A	G	A	G	0.0027337	0.0123909	0.0666758	0.0981717	FALSE	FALSE	FALSE	TU1FDb	2	13448781	0.52208	0.0193565	outcome	TRUE	reported	337159	3.37e-08	2	0.000495143	13588906	ukb-a-160	warfarin use	TRUE	reported	igd	2	1	TRUE	NA
rs72783374	G	C	G	C	0.00546462	0.0419368	0.0129879	0.0105164	FALSE	TRUE	FALSE	TU1FDb	10	13412815	0.459222	0.0566614	outcome	TRUE	reported	337159	1.16e-06	10	0.00112392	13454815	ukb-a-160	warfarin use	TRUE	reported	igd	2	1	TRUE	NA
rs73127865	C	T	C	T	0.00167363	-0.00237409	0.128427	0.148796	FALSE	FALSE	FALSE	TU1FDb	20	21517825	0.88221	0.0160229	outcome	TRUE	reported	337159	4.65e-06	20	0.000365433	21498463	ukb-a-160	warfarin use	TRUE	reported	igd	2	1	TRUE	NA
rs78807356	T	G	T	G	0.00364891	0.0314709	0.0283927	0.00655277	FALSE	FALSE	FALSE	TU1FDb	11	46575120	0.65847	0.071197	outcome	TRUE	reported	337159	6.27e-07	11	0.00073228	46596670	ukb-a-160	warfarin use	TRUE	reported	igd	2	1	TRUE	NA
rs79209897	G	T	G	T	-0.00249859	-0.0354481	0.0534892	0.0459701	FALSE	FALSE	FALSE	TU1FDb	1	247735724	0.193426	0.0272571	outcome	TRUE	reported	337159	3.84e-06	1	0.000540823	247899026	ukb-a-160	warfarin use	TRUE	reported	igd	2	1	TRUE	NA
rs9375296	A	G	A	G	0.0056561	0.101008	0.0118876	0.0143123	FALSE	FALSE	FALSE	TU1FDb	6	123949727	0.0353151	0.0479913	outcome	TRUE	reported	337159	5.84e-07	6	0.00113199	124270872	ukb-a-160	warfarin use	TRUE	reported	igd	2	1	TRUE	NA
rs970060	G	A	G	A	-0.00147229	-0.00926512	0.200595	0.213297	FALSE	FALSE	FALSE	TU1FDb	16	6726494	0.506195	0.0139372	outcome	TRUE	reported	337159	1.38e-06	16	0.000304987	6776495	ukb-a-160	warfarin use	TRUE	reported	igd	2	1	TRUE	NA

## Sheet: Supplementary Material 6
Supplementary material 6: Overlapping genes and vestibular dysfunction of Mendelian randomization analysis results
id.exposure	outcome	exposure	method	nsnp	b	se	pval
eqtl-a-ENSG00000007171	outcome	NOS2	Wald ratio	1	0.0978715	0.0611893	0.109713
eqtl-a-ENSG00000073756	outcome	PTGS2	MR Egger	9	-0.000825546	0.0378509	0.983208
eqtl-a-ENSG00000073756	outcome	PTGS2	Weighted median	9	0.00269286	0.0302325	0.929025
eqtl-a-ENSG00000073756	outcome	PTGS2	Inverse variance weighted	9	0.00670953	0.024536	0.784502
eqtl-a-ENSG00000073756	outcome	PTGS2	Simple mode	9	0.0309973	0.0450916	0.511246
eqtl-a-ENSG00000073756	outcome	PTGS2	Weighted mode	9	0.00326266	0.0316346	0.920394
eqtl-a-ENSG00000077782	outcome	FGFR1	Inverse variance weighted	2	-0.0029592	0.0402662	0.941416
eqtl-a-ENSG00000095303	outcome	PTGS1	MR Egger	11	-0.00326989	0.0400377	0.936696
eqtl-a-ENSG00000095303	outcome	PTGS1	Weighted median	11	0.00700053	0.025446	0.783229
eqtl-a-ENSG00000095303	outcome	PTGS1	Inverse variance weighted	11	0.0117403	0.0219284	0.592378
eqtl-a-ENSG00000095303	outcome	PTGS1	Simple mode	11	2.21e-05	0.0429425	0.9996
eqtl-a-ENSG00000095303	outcome	PTGS1	Weighted mode	11	0.00725514	0.0249363	0.777037
eqtl-a-ENSG00000096968	outcome	JAK2	MR Egger	3	-0.00132799	0.0730428	0.988427
eqtl-a-ENSG00000096968	outcome	JAK2	Weighted median	3	0.0265415	0.0341549	0.437105
eqtl-a-ENSG00000096968	outcome	JAK2	Inverse variance weighted	3	0.0305236	0.0332278	0.358297
eqtl-a-ENSG00000096968	outcome	JAK2	Simple mode	3	0.0259078	0.0454987	0.6265
eqtl-a-ENSG00000096968	outcome	JAK2	Weighted mode	3	0.0264915	0.0371161	0.549437
eqtl-a-ENSG00000100030	outcome	MAPK1	MR Egger	3	0.0161972	0.144046	0.928715
eqtl-a-ENSG00000100030	outcome	MAPK1	Weighted median	3	-0.0131216	0.0533074	0.805566
eqtl-a-ENSG00000100030	outcome	MAPK1	Inverse variance weighted	3	-0.00956753	0.0532491	0.857408
eqtl-a-ENSG00000100030	outcome	MAPK1	Simple mode	3	-0.017741	0.0711182	0.826288
eqtl-a-ENSG00000100030	outcome	MAPK1	Weighted mode	3	-0.0124873	0.0637982	0.862904
eqtl-a-ENSG00000104763	outcome	ASAH1	MR Egger	4	-0.0213213	0.077763	0.809667
eqtl-a-ENSG00000104763	outcome	ASAH1	Weighted median	4	-0.009086	0.0207974	0.662197
eqtl-a-ENSG00000104763	outcome	ASAH1	Inverse variance weighted	4	-0.00896276	0.0205684	0.663015
eqtl-a-ENSG00000104763	outcome	ASAH1	Simple mode	4	-0.0179089	0.0336952	0.631912
eqtl-a-ENSG00000104763	outcome	ASAH1	Weighted mode	4	-0.0129497	0.0212877	0.58594
eqtl-a-ENSG00000107643	outcome	MAPK8	Inverse variance weighted	2	-0.0774527	0.0340371	0.0228738
eqtl-a-ENSG00000140379	outcome	BCL2A1	MR Egger	3	0.0426871	0.265598	0.89855
eqtl-a-ENSG00000140379	outcome	BCL2A1	Weighted median	3	-0.0169667	0.0484418	0.726151
eqtl-a-ENSG00000140379	outcome	BCL2A1	Inverse variance weighted	3	-0.0325553	0.0439899	0.459262
eqtl-a-ENSG00000140379	outcome	BCL2A1	Simple mode	3	-0.014494	0.0617061	0.836154
eqtl-a-ENSG00000140379	outcome	BCL2A1	Weighted mode	3	-0.0151226	0.0632748	0.833366
eqtl-a-ENSG00000140443	outcome	IGF1R	MR Egger	9	0.108238	0.0701178	0.166582
eqtl-a-ENSG00000140443	outcome	IGF1R	Weighted median	9	0.0627963	0.0454094	0.166698
eqtl-a-ENSG00000140443	outcome	IGF1R	Inverse variance weighted	9	0.0347387	0.0352303	0.32411
eqtl-a-ENSG00000140443	outcome	IGF1R	Simple mode	9	0.0401239	0.0839044	0.645296
eqtl-a-ENSG00000140443	outcome	IGF1R	Weighted mode	9	0.0743647	0.04584	0.143404
eqtl-a-ENSG00000142208	outcome	AKT1	MR Egger	3	0.0715542	0.081464	0.541172
eqtl-a-ENSG00000142208	outcome	AKT1	Weighted median	3	0.0331497	0.0286118	0.246618
eqtl-a-ENSG00000142208	outcome	AKT1	Inverse variance weighted	3	0.0315182	0.028145	0.262777
eqtl-a-ENSG00000142208	outcome	AKT1	Simple mode	3	0.00364035	0.0475184	0.945908
eqtl-a-ENSG00000142208	outcome	AKT1	Weighted mode	3	0.044989	0.0310209	0.284046
eqtl-a-ENSG00000143799	outcome	PARP1	MR Egger	3	0.0302395	0.0447845	0.62191
eqtl-a-ENSG00000143799	outcome	PARP1	Weighted median	3	0.0257202	0.0240407	0.284682
eqtl-a-ENSG00000143799	outcome	PARP1	Inverse variance weighted	3	0.0270269	0.0226592	0.232964
eqtl-a-ENSG00000143799	outcome	PARP1	Simple mode	3	0.0125358	0.0354856	0.757651
eqtl-a-ENSG00000143799	outcome	PARP1	Weighted mode	3	0.0274915	0.0246991	0.38153
eqtl-a-ENSG00000162434	outcome	JAK1	Wald ratio	1	0.0356701	0.134878	0.791424
eqtl-a-ENSG00000164305	outcome	CASP3	MR Egger	4	0.0320975	0.0553087	0.620364
eqtl-a-ENSG00000164305	outcome	CASP3	Weighted median	4	0.0219471	0.0249579	0.379203
eqtl-a-ENSG00000164305	outcome	CASP3	Inverse variance weighted	4	0.0211135	0.0245453	0.389687
eqtl-a-ENSG00000164305	outcome	CASP3	Simple mode	4	0.0223337	0.0471431	0.668027
eqtl-a-ENSG00000164305	outcome	CASP3	Weighted mode	4	0.0223337	0.0278332	0.480997
eqtl-a-ENSG00000172071	outcome	EIF2AK3	Inverse variance weighted	2	-0.11814	0.0796011	0.137768
eqtl-a-ENSG00000178035	outcome	IMPDH2	MR Egger	3	0.211428	0.267129	0.573767
eqtl-a-ENSG00000178035	outcome	IMPDH2	Weighted median	3	0.0534668	0.100999	0.596541
eqtl-a-ENSG00000178035	outcome	IMPDH2	Inverse variance weighted	3	0.0861781	0.0861664	0.317244
eqtl-a-ENSG00000178035	outcome	IMPDH2	Simple mode	3	-0.00567733	0.141183	0.971577
eqtl-a-ENSG00000178035	outcome	IMPDH2	Weighted mode	3	-0.00829828	0.142815	0.958948
eqtl-a-ENSG00000186318	outcome	BACE1	Inverse variance weighted	2	0.0566059	0.0317241	0.074372
eqtl-a-ENSG00000188822	outcome	CNR2	Wald ratio	1	-0.0511925	0.0859155	0.551278
eqtl-a-ENSG00000188906	outcome	LRRK2	MR Egger	4	-0.0907894	0.0485436	0.202364
eqtl-a-ENSG00000188906	outcome	LRRK2	Weighted median	4	-0.0298043	0.0266276	0.263011
eqtl-a-ENSG00000188906	outcome	LRRK2	Inverse variance weighted	4	-0.0245856	0.0255399	0.335729
eqtl-a-ENSG00000188906	outcome	LRRK2	Simple mode	4	0.115398	0.0943607	0.308658
eqtl-a-ENSG00000188906	outcome	LRRK2	Weighted mode	4	-0.0374339	0.0262776	0.249494
eqtl-a-ENSG00000197122	outcome	SRC	MR Egger	3	0.164001	0.19028	0.547136
eqtl-a-ENSG00000197122	outcome	SRC	Weighted median	3	-0.0021963	0.0503805	0.965228
eqtl-a-ENSG00000197122	outcome	SRC	Inverse variance weighted	3	-0.0216493	0.0486512	0.656327
eqtl-a-ENSG00000197122	outcome	SRC	Simple mode	3	-0.00468111	0.0822452	0.959787
eqtl-a-ENSG00000197122	outcome	SRC	Weighted mode	3	0.00823709	0.0599961	0.903373
eqtl-a-ENSG00000240972	outcome	MIF	Inverse variance weighted	2	-0.00314655	0.0540916	0.953613
eqtl-a-ENSG00000253729	outcome	PRKDC	MR Egger	5	-0.169548	0.643255	0.809172
eqtl-a-ENSG00000253729	outcome	PRKDC	Weighted median	5	-0.0246341	0.10577	0.815838
eqtl-a-ENSG00000253729	outcome	PRKDC	Inverse variance weighted	5	0.0490377	0.105636	0.642496
eqtl-a-ENSG00000253729	outcome	PRKDC	Simple mode	5	-0.125727	0.160702	0.477725
eqtl-a-ENSG00000253729	outcome	PRKDC	Weighted mode	5	-0.127897	0.162518	0.475308
